# Supplementary material for: “Outcomes of COVID-19 infection in patients with hematological malignancies- A multicenter analysis from Pakistan”
Source: PLoS One. 2022 Apr 21;17(4):e0267139. doi: 10.1371/journal.pone.0267139 (PMC9022796; doi:10.1371/journal.pone.0267139)
Supplement: S1 Data — (XLSX) [file pone.0267139.s001.xlsx]

## Sheet: Sheet1
CASE	AGE	SEX	CO-MORBIDS	PRIMARY MALIGNANCY	PRIMARY HEME MALIGNANCY (diagnosis)	ACTIVE TREATMENT (Yes/No)	BONE MARROW TRANSPLANT (Yes/No)	ON IMMUNOSUPPRESSION (Yes/No)	CANCER STAGE (Metastatic/Non metssatic)	ACTIVE TREATMENT	CHEMOREGIMEN	PRESENTING COMPLAINS	EXPOSURE HISTORY	SARS-CoV-2 (PCR) Positive/Negative	HOME ISOLATION (Yes/No)	HOSPITAL ADMISSION (Yes/No)	HOSPITAL ADMISSION (# of days)	Hb (g/dl)	TLC (x 10^9/1)	LYMPHOCYTE COUNT (%)	PLATELETS (x 10^9/l)	ALBUMIN (3.4-5.4 g//dl)	FERRTIN (22-322 ng/ml)	CREATININE (0.9-1.3 mg/dl)	LDH (120-246 IU/L)	D-DIMER (<0.5 mg/l)	CRP (0-10 mg/dl)	IMAGING FEATURES	SYMPTOMATIC TREATMENT (Yes/No)	NON INVASIVE MECHANICAL VENTILATION (Yes/No) # of Days	INVASIVE MECHANICAL VENTILATION (Yes/No) # of Days	HCQ (Yes/No) # of Days	TOCILIZUMAB (Yes/No) # of Days	REMDESIVIR (Yes/No) # of Days	THERAPEUTIC ANTICOAGULATION (Yes/No) # of Days	STEROIDS (Yes/No) # of Days	OTHERS	INPATIENT STAY (Ward/SCU/ICU)	# of Days	RECOVERED & DISCHARGED (yes/No)	DEATH (Yes/No)	COVID PCR (on death/discharge/follow up) Positive/Negative
1	60	Male	DM/HTN	HAEM	PTLD (DLBCL)	Yes	No	Yes		chemoimmunotherapy	R-CHOP	SOB	No	Positive	No	Yes	4	11.5	1.7	25.4	159	3.6	1650	1	456	1.2	8.87	None	Yes	No	No	No	No	No	Yes (2 days)	No	NO	Ward	3	Yes	No	Positive
2	51	Male	HTN	HAEM	DLBCL	Yes	no	no	stage 4	chemoimmunotherapy	R-CHOP	Fever/Cough/SOB	No	Positive	No	Yes	11	8.9	0.5	22.7	16	3.4	943	1.1	172	Not Done	194	effusion	Yes	No	No	No	No	No	No	No	NO	SCU	5	yes	No	Negative
3	63	Male	HTN	HAEM	DLBCL	Yes	no	no	stage 4	chemoimmunotherapy	R-CHOP	GI symptoms	No	Positive	No	Yes	1	7.2	0.5	28.6	6	1.4	2545	1.3	728	2	253	Ground glass opacity	Yes	yes - (1 day)	Yes - (1 day)	No	No	No	Yes (1 day)	No	NO	SCU	1	No	Yes	not done
4	34	Male	HTN	HAEM	ALL	Yes	No	no		chemotherapy	FLAG-IDA	SOB	No	Positive	No	Yes	35	9.1	0.5	11	4	2	16603	0.4	617	1.4	212	Consolidation	Yes	No	No	No	No	No	No	No	NO	SCU	10	Yes	No	Positive
5	55	Female	HTN	HAEM	DLBCL	Yes	No	no	stage 4	chemoimmunotherapy	R-CHOP	SOB	No	Positive	No	Yes	15	8.7	7.2	3.5	132	2.9	2845	0.6	670	1.1	154	pulmonary infiltrates	Yes	Yes (3 days)	yes (4 days)	No	No	No	Yes (2 days)	No	NO	ICU	7	No	Yes	not done
6	27	Male	HTN	HAEM	ALL	Yes	No	no		chemotherapy	HyperCVAD	Fever	No	Positive	Yes	No		10.6	5.1	58.5	285	4	Not Done	Not Done	Not Done	Not Done	Not Done	None	Yes	No	No	No	No	No	No	No	NO	NONE		Home isolation	home isolation	Negative
7	65	Male	HTN	HAEM	low grade b lymphoma	Yes	No	no		chemotherapy	R-VP	Fever/Cough/SOB	No	Positive	No	Yes	1	6.5	3.8	27.9	164	3	2041	0.7	319	1	167	None	Yes	No	No	No	Yes - (1 day)	No	No	No	NO	SCU	1	Yes	No	not done
8	37	Male	none	HAEM	DLBCL	No	No	no		Surveillance		Fever/Cough/SOB	No	Positive	No	Yes	4	12.6	9	12.9	562	3	383	1	472	0.8	231	Ground glass opacity	Yes	No	No	No	Yes - (1 day)	No	Yes (2 days)	Yes (2 days)	NO	SCU	2	Yes	No	not done
9	62	Male	HTN/CKD	HAEM	MM	Yes	No	no		chemotherapy	CY-BORD	SOB	No	Positive	No	Yes	7	9.2	3.5	15.1	57	2.3	5302	7.8	393	0.5	101	pulmonary infiltrates	Yes	No	No	No	No	No	No	No	NO	Ward		Yes	No	Positive
10	55	Female	HTN	HAEM	AML	Yes	No	no		chemotherapy	(Dauno + cytarabine)	Fever	No	Positive	No	Yes	18	9.6	21	5	24	3	827	0.6	249	1.9	338	pulmonary infiltrates	Yes	No	No	No	No	No	No	No	NO	SCU	10	No	Yes	Negative
11	59	Male	HTN	HAEM	LPL	Yes	No	no		chemotherapy	Thalidomide	Cough/SOB	No	Positive	No	Yes	31	14.2	2.1	77.6	234	3.7	980	1.5	622	1.1	67	pulmonary infiltrates	Yes	Yes (15 days)	yes (4 days)	yes (10 days)	yes - (2 day)	No	Yes (12 days)	Yes (12 days)	NO	ICU	20	No	Yes	Positive
12	68	Female	HTN	HAEM	ALL	Yes	No	no		chemotherapy	HyperCVAD	Fever/Cough/SOB	No	Positive	No	Yes	11	6.4	0.5	12	11	2.3	4475	1.6	464	0.9	289	pulmonary infiltrates	Yes	No	No	No	No	No	No	yes (5 days)	NO	SCU	10	No	Yes	not done
13	19	Male	none	HAEM	AML	Yes	No	no		chemotherapy	FLAG-IDA	Fever/Cough/SOB	No	Positive	No	Yes	8	8.4	187	5	47	2	7162	1.1	1176	2.9	157	Ground glass opacity	Yes	No	yes (4 days)	yes (8 days)	No	No	Yes (5 days)	No	NO	ICU	6	No	Yes	not done
14	55	Male	IHD/CKD	HAEM	MM	Yes	No	no		chemotherapy	CY-BORD	Fever/Cough/SOB	No	Positive	No	Yes	8	11.9	9.7	4.1	127	3.1	9935	2.7	633	5.6	359	pulmonary infiltrates	Yes	Yes (2days)	No	No	No	No	Yes (5 days)	yes (5 days)	NO	ICU	5	No	Yes	not done
15	63	Male	HTN	HAEM	DLBCL	Yes	No	no		chemoimmunotherapy	Rituximab	Fever/Cough	No	Positive	No	Yes	27	9.8	3	8.4	28	2	1527	1.1	234	0.5	190	Ground glass opacity	No	Yes (10 days)	No	No	No	No	No	yes (20 days)	NO	SCU	20	No	Yes	not done
16	24	Male	none	HAEM	ALL	Yes	No	no		chemotherapy	CYTOSAR + MTX	SOB	No	Positive	No	Yes	3	8.2	4.4	13	48	3.5	4526	0.7	Not Done	Not Done	Not Done	None	Yes	No	No	Yes (2days)	No	No	No	No	NO	NONE	3	Yes	No	Negative
17	40	Male	DM	HAEM	HISTIOCYTIC SARCOMA	Yes	No	no	stage 4	chemoimmunotherapy	R-CHOP	Fever	No	Positive	Yes	No		8	10	15	636		Not Done	Not Done	Not Done	Not Done	Not Done	None	Yes	No	No	No	No	No	No	No	NO	NONE		Home isolation	home isolation	Negative
18	24	Male	none	HAEM	ALL	No	No	no		Surveillance		Fever/cough/SOB	No	Positive	Yes	No		12	6	17	140	3.5	Not Done	0.6	Not Done	Not Done	55	None	Yes	yes	No	No	No	No	No	No	NO	NONE		Home isolation	home isolation	Positive
19	20	Male	none	HAEM	HL	No	YES	no		Surveillance		OTHERS	No	Positive	Yes	No		10	6	14	130	not done	Not Done	0.7	Not Done	Not Done	Not Done	None	Yes	No	No	No	No	No	No	No	NO	NONE		Home isolation	home isolation	not done
20	62	Male	none	HAEM	DLBCL	No	No	no		Surveillance		FEVER/SOB	No	Positive	Yes	No		not done	not done	not done	not done	not done	Not Done	Not Done	Not Done	Not Done	Not Done	None	Yes	No	No	No	No	No	No	No	NO	NONE		Home isolation	home isolation	not done
21	34	Male	none	HAEM	T CELL RICH B CELL LYMPHOMA	No	YES	no		Surveillance		FEVER/COUGH	No	Positive	Yes	No		not done	not done	not done	not done	not done	Not Done	Not Done	Not Done	Not Done	Not Done	None	Yes	No	No	No	No	No	No	No	NO	NONE		Home isolation	home isolation	not done
22	31	Male	none	HAEM	DLBCL	No	No	no		Surveillance		COUGH	No	Positive	Yes	No		12	7	55	200	not done	Not Done	Not Done	Not Done	Not Done	Not Done	None	Yes	No	No	No	No	No	No	No	NO	NONE		Home isolation	home isolation	not done
23	32	Female	none	HAEM	CLL	No	No	no		OBSERVATION		Others	No	Positive	Yes	No		not done	not done	not done	not done	not done	Not Done	Not Done	Not Done	Not Done	Not Done	None	Yes	No	No	No	No	No	No	No	NO	NONE		Home isolation	home isolation	not done
24	33	Female	none	HAEM	HL	No	No	no		Surveillance		fever/cough/SOB	No	Positive	Yes	No		not done	not done	not done	not done	not done	Not Done	Not Done	Not Done	Not Done	Not Done	None	Yes	No	No	No	No	No	No	No	NO	NONE		Home isolation	home isolation	not done
25	29	Female	none	HAEM	ALL	YES	No	no		chemotherapy	POMP	Fever/cough	No	Positive	Yes	No		8	3	15	125	not done	Not Done	Not Done	Not Done	Not Done	Not Done	None	Yes	No	No	No	No	No	No	No	NO	NONE		Home isolation	home isolation	not done
26	27	Female	none	HAEM	HL	Yes	No	no		chemoimmunotherapy	R-CHOP	fever/cough	No	Positive	No	Yes	4	10	3.5	16	130	not done	Not Done	0.8	Not Done	0.5	100	None	Yes	No	No	No	No	No	yes	No	NO	Ward		yes	no	Positive
27	28	Male	none	HAEM	DLBCL	Yes	No	no		chemoimmunotherapy	R-ICE	OTHERS	No	Positive	Yes	No		not done	not done	not done	not done	not done	Not Done	Not Done	Not Done	Not Done	Not Done	None	Yes	No	No	No	No	No	No	No	NO	NONE		Home isolation	home isolation	not done
28	29	Female	none	HAEM	HL	No	No	no		Surveillance		cough	No	Positive	Yes	No		8	7	17	220	not done	Not Done	Not Done	Not Done	Not Done	Not Done	None	Yes	No	No	No	No	No	No	No	NO	NONE		Home isolation	home isolation	not done
29	21	Male	none	HAEM	DLBCL	Yes	No	No		chemoimmunotherapy	R-CHOP	cough/SOB	No	Positive	No	Yes		9	11	16	430	4	500	0.8	550	0.3	200	Consolidation	Yes	No	No	No	No	No	No	No	NO	ward		yes	No	not done
30	25	Female	none	HAEM	ALL	Yes	No	No		chemotherapy	BFM	FEVER	No	Positive	Yes	No		not done	not done	not done	not done	not done	Not Done	Not Done	Not Done	Not Done	Not Done	None	Yes	No	No	No	No	No	No	No	NO	NONE		Home isolation	home isolation	not done
31	29	Male	none	HAEM	CML	No	No	No		TKI	nilotinib	FEVER/COUGH	No	Positive	No	Yes		9	4	15	400	3	650	1.5	456	0.2	120	Consolidation	Yes	No	YES	No	No	No	YES	No	NO	SCU		No	Yes	not done
32	67	Female	DM	HAEM	MM	No	No	No		Surveillance		Others	Contact exposure	Positive	Yes	No	0	9.9	39.9	0.36	266	not done	1027	0.85	164	Not Done	108	None	No	No	No	No	No	No	No	No	NO	NONE		yes	home isolation	Negative
33	43	Male	Others	HAEM	ALL	Yes		Yes		chemotherapy	Hyper CVAD	Fever	Travel	Positive	No	Yes	>30	8.5	17.9	0.23	2800	not done	6352	1.1	379	Not Done	82	Ground glass Opacity	No	YES 2	No	No	yes 2 days	No	No	No	Oxygen (4 Days)	ICU		No	Yes	Positive
34	32	Female	Others	HAEM	AML	No	No	No		Surveillance		Fever, Cough	Travel	Positive	No	Yes	7	7.8	4.2	0.15	9500	not done	3312	0.7	457	3.73	114	Ground glass Opacity	Yes	No	No	No	No	No	No	yes (3days)	Oxygen (2 Days)	Ward		Yes	No	Negative
35	38	Female	Others	HAEM	AML	Yes	No	No		chemotherapy	FLAG-IDA	Fever, Cough	Contact exposure	Positive	No	Yes	2	6.8	8.9	0.02	710	not done	Not Done	0.86	Not Done	Not Done	Not Done	None	Yes	No	No	No	No	No	No	No	Oxygen (1 Day)	ward		Yes	No	Negative
36	23	Male	Others	HAEM	MDS-AML	Yes	No	No		chemotherapy	7+3	Fever	Contact exposure	Positive	Yes	No	0	9.2	3.9	0.54	1220	not done	Not Done	Not Done	Not Done	Not Done	Not Done	None	Yes	No	No	No	No	No	No	No	NO	NONE		Yes	home isolation	Negative
37	18	Male	Others	HAEM	HL	No	No	No		Surveillance		GI symptoms, Fever	Contact exposure	Positive	No	Yes	5	9.5	2.7	0.55	113	not done	Not Done	0.75	Not Done	Not Done	120	Ground glass Opacity	Yes	No	No	No	No	yes - 3 days	No	yes (4 days)	Oxygen (1 Day)	ward		Yes	No	Negative
38	45	Male	Others	HAEM	Lymphoma	No	No	No		Surveillance		Others	Contact exposure	Positive	Yes	No	0	14.2	6.9	0.64	108	not done	Not Done	0.85	Not Done	Not Done	Not Done	Not Done	Yes	No	No	No	No	No	No	No	NO	NONE		Yes	home isolation	Negative
39	55	Male	Others	HAEM	DLBCL	Yes	No	No		chemoimmunotherapy	R-Bendamustine	Asymptomatic	Travel	Positive	Yes	No	0	12	4.7	0.54	162	not done	Not Done	Not Done	Not Done	Not Done	Not Done	Not Done	Yes	No	No	No	No	No	No	No	NO	NONE		Yes	home isolation	not done
40	38	Male	Others	HAEM	ITP	Yes	No	No		Surveillance		Asymptomatic	Contact exposure	Positive	Yes	No	0	13.7	7.5	0.18	200	not done	Not Done	0.85	Not Done	Not Done	33	None	Yes	No	No	No	No	No	No	No	NO	NONE		Yes	home isolation	Negative
41	35	Female	Others	HAEM	Mixed phenotypic Leukemia	Yes	No	No		chemotherapy	Hyper CVAD	Asymptomatic	Contact exposure	Positive	Yes	No	0	8.3	17.8	0.35	286	not done	Not Done	0.56	Not Done	Not Done	43	Not Done	Yes	No	No	No	No	No	No	No	NO	NONE		Yes	home isolation	Negative
42	30	Female	Others	HAEM	ALL	Yes	No	No		chemotherapy	Hyper CVAD	Asymptomatic	Travel	Positive	Yes	No	0	9.6	161.8	0.02	650	not done	Not Done	0.86	Not Done	Not Done	Not Done	Not Done	Yes	No	No	No	No	No	No	No	NO	NONE		Yes	home isolation	Negative
43	40	Male	Others	HAEM	AML	No	No	No		Surveillance		Asymptomatic	Contact exposure	Positive	Yes	No	0	8	11.2	0.67	1270	not done	Not Done	1.06	Not Done	Not Done	Not Done	None	No	No	No	No	No	No	No	No	NO	NONE		Lost to follow up	home isolation	not done
44	32	Male	Others	HAEM	AML	Yes	No	No		chemotherapy	7+3	Fever, Cough, SOB	Travel	Positive	No	Yes	11	10	2.5	0.14	150	not done	12921	0.9	Not Done	2.6	303	Ground glass Opacity	Yes	No	No	No	No	yes - 3 days	No	No	NO	ward		No	Yes	Negative
45	18	Male	Others	HAEM	ALL	Yes	No	No		chemotherapy	Hyper CVAD	Fever	Travel	Positive	Yes	No	0	11.3	52.3	0.15	334	not done	Not Done	0.63	214	Not Done	5.05	None	No	No	No	No	No	No	No	No	NO	NONE		Yes	home isolation	Negative
46	15	Male	Others	HAEM	AML	No	No	No		Surveillance	FLAG-IDA	Fever	Travel	Positive	No	Yes	1	11.2	8.7	0.19	190	not done	11825	1.03	1165	500	31	Ground glass Opacity	Yes	No	No	No	No	No	No	yes (1day)	Oxygen	Ward		No	Yes	Positive
47	43	Male	Others	HAEM	SLL	Yes	No	No		chemotherapy	Hyper CVAD	Fever, Cough, SOB	Contact exposure	Positive	No	yes	5	10.1	6.4	0.14	470	not done	7262	0.78	Not Done	477	Not Done	Ground glass Opacity	Yes	No	No	No	No	No	No	No	NO	Ward		No	Yes	negative
48	14	Male	Others	HAEM	ALL	No	No	No		Surveillance		Fever, Cough	Travel	Positive	No	Yes	3	7.5	7.9	0.1	500	not done	7466	1.01	768	5.64	8.45	Ground glass Opacity	Yes	No	No	No	No	No	No	No	Oxygen	Ward		No	Yes	Negative
49	31	Female	Others	HAEM	AML	Yes	Yes	Yes		chemotherapy	BUCY	Asymptomatic	Contact exposure	Positive	Yes	No	0	12.3	6.5	0.34	259	not done	Not Done	0.78	Not Done	Not Done	Not Done	Not Done	No	No	No	No	No	No	No	No	NO	NONE		Yes	home isolation	Negative
50	34	Female	Others	HAEM	AML	Yes	No	No		chemotherapy	FLAG-IDA	Fever	Contact exposure	Positive	No	Yes	15	7.1	3.2	not done	300	not done	>100000	0.5	Not Done	12.9	Not Done	Pulmonary Infiltrates	Yes	No	YES 4 days	No	No	No	No	yes (5 days)	NO	ICU		No	Yes	Positive
51	25	Male	Others	HAEM	HL	Yes	No	No		chemoimmunotherapy	R-ICE	Asymptomatic	Contact exposure	Positive	Yes	No	0	9.2	17.9	0.64	980	not done	Not Done	1	Not Done	Not Done	Not Done	None	No	No	No	No	No	No	No	No	NO	NONE		Yes	home isolation	Negative
52	14	Female	Others	HAEM	HLH	No	No	No		Surveillance		Asymptomatic	Contact exposure	Positive	Yes	No	0	7.2	23	0.36	350	not done	Not Done	0.6	Not Done	Not Done	Not Done	none	No	No	No	No	No	No	No	No	NO	NONE		NO	home isolation	not done
53	38	Female	Others	HAEM	HL	Yes	Yes	Yes		chemotherapy	BEAM	Asymptomatic	Contact exposure	Positive	Yes	No	0	10	30.9	0.15	1790	not done	Not Done	0.8	Not Done	Not Done	Not Done	None	Yes	No	No	No	No	No	No	No	NO	NONE		Yes	home isolation	Negative
54	24	Female	none	HAEM	ALL	Yes	YES	YES		chemotherapy	Cyclosporin	Asymptomatic	No	Positive	Yes	No		9.2	2.4	0.78	65	3.7	590	0.7	540	200	2.1	None	Yes	No	No	No	No	No	No	No	NO	NONE		Home isolation	home isolation	not done
55	40	Female	HTN	HAEM	MM	Yes	YES	Yes		chemotherapy	lenalidomide + carfilzomib	Fever/Cough/SOB	Travel	Positive	No	yes	12	10.2	13.4	0.05	122	not done	5651	4.5	1100	1.2	215	pulmonary infiltrates	No	No	Yes	No	yes (1 day)	no	yes -10 days	yes -10 days	NO	SCU		no	yes	Positive
56	24	Male	none	HAEM	MDS	Yes	YES	Yes		chemotherapy	Ruloxitinib+ MMF+ Cyclosporin	GI symptoms	Travel	Positive	Yes	No		10.3	4.1	0.32	92	not done	693	1.5	310	0.2	3.5	none	yes	No	No	No	No	No	No	yes - 7 days	NO	NONE		Home isolation	home isolation	Negative
57	17	Male	none	HAEM	AML	Yes	No	no		chemotherapy	Venetoclax+ decitabine	Fever/Cough/SOB	Travel	Positive	No	Yes	7	7.2	1.2	0.18	5	3.1	3250	1.1	529	1.1	196	pulmonary infiltrates	No	yes	No	No	No	No	No	yes - 10 days	NO	ICU		No	yes	Positive
58	35	Female	HTN	HAEM	MM	Yes	No	no		chemotherapy	lenalidomide + carfilzomib	fever/SOB	Travel	Positive	No	Yes		13.1	15.3	0.05	194	3.3	1800	1.9	616	0.8	310	Consolidation	No	No	YES	No	No	No	No	Yes- 4days	NO	ICU		No	Yes	not done
59	50	Male	HTN	HAEM	MDS	Yes	No	no		chemotherapy	venetoclax	fever/cough/SOB	Travel	Positive	Yes	No		7.1	2.1	0.15	56	3.8	1750	1.4	425	0.2	192	Ground glass opacity	Yes	No	No	No	No	No	No	yes- 15 days	NO	NONE		Home isolation	home isolation	Negative
60	32	Male	none	HAEM	MM	Yes	No	no		chemotherapy	VRD	FEVER	Travel	Positive	Yes	No		12.3	5.1	0.07	135	3.9	798	0.7	210	0.3	92.5	None	Yes	No	No	No	No	No	No	yes -10 days	NO	NONE		Home isolation	home isolation	Negative
61	64	Female	none	HAEM	AML	Yes	No	no		chemotherapy	venetoclax	fever/SOB	Travel	Positive	No	yes		9.2	18.5	0.04	192	3.2	4650	0.9	510	1.3	350	pulmonary infiltrates	No	No	yes	No	yes - 1day	No	yes - 3 days	yes- 3 days	NO	ICU		no	yes	not done
62	55	Male	none	HAEM	CLL	No	No	no		Surveillance		Cough/SOB	Travel	Positive	No	Yes		12.3	38.9	0.75	210	3.8	1490	1.5	205	0.4	115	pulmonary infiltrates	No	No	No	No	No	No	No	yes - 14 days	NO	ward		yes	No	Negative
63	65	Male	DM	HAEM	DLBCL	Yes	No	no		chemoimmunotherapy	R-CHOP	FEVER	Travel	Positive	No	Yes		11.6	4.8	0.03	222	3.8	1579	1.1	234	1.9	60	pulmonary infiltrates	No	No	No	No	No	No	YES	YES -	NO	ICU		yes	No	Negative
64	65	Male	DM	HAEM	CLL	Yes	No	no		chemotherapy	Chlorumbucil + pred	FEVER/SOB	No	Positive	No	Yes		10.8	26.8	0.12	80	3	2798	1.6	618	3.5	17	pulmonary infiltrates	Yes	No	Yes	No	No	No	yes	yes	NO	ICU		No	Yes	Positive
65	43	Male	none	HAEM	FL	Yes	No	no		chemoimmunotherapy	R + Bendamustine	FEVER/SOB	No	Positive	No	Yes		10.6	11.8	0.14	147	3.8	298	0.8	1100	0.8	9	Ground glass opacity	Yes	No	No	No	No	No	yes	yes	NO	ICU		Yes	No	Negative
66	18	Male	none	HAEM	ALL	Yes	No	no		chemotherapy	POMP	FEVER/COUGH	No	Positive	Yes	No		not done	not done	not done	not done	not done	Not Done	Not Done	Not Done	Not Done	Not Done	None	Yes	No	No	No	No	No	No	No	NO	NONE		Home isolation	home isolation	Negative
67	19	Male	none	HAEM	CML	Yes	No	no		TKI	imatinib	fever/cough	No	Positive	Yes	No		not done	not done	not done	not done	not done	Not Done	Not Done	Not Done	Not Done	Not Done	none	yes	No	No	No	No	No	No	No	NO	NONE		Home isolation	home isolation	not done
68	19	Male	none	HAEM	ALL	Yes	No	no		chemotherapy	BFM	fever/cough	No	Positive	No	Yes		12	6	0.16	200	4	Not Done	0.8	Not Done	Not Done	Not Done	none	Yes	No	No	No	No	yes	No	No	NO	ward		yes	No	Negative
69	19	Female	none	HAEM	HL	No	No	no		Surveillance		FEVER	No	Positive	Yes	No		not done	not done	not done	not done	not done	Not Done	Not Done	Not Done	Not Done	Not Done	none	Yes	No	No	No	No	No	No	No	NO	NONE		Home isolation	home isolation	not done
70	19	Female	none	HAEM	AML	Yes	No	no		chemotherapy	CYTARABINE	Asymptomatic	No	Positive	Yes	No		not done	not done	not done	not done	not done	Not Done	Not Done	Not Done	Not Done	Not Done	none	Yes	No	No	No	No	No	No	No	NO	NONE		Home isolation	home isolation	Negative
71	20	Female	none	HAEM	ALL	Yes	No	no		chemotherapy	BFM	COUGH	No	Positive	Yes	No		9	13	0.11	140	not done	Not Done	Not Done	Not Done	Not Done	Not Done	none	Yes	No	No	No	No	No	No	No	NO	NONE		Home isolation	home isolation	Positive
72	21	Female	none	HAEM	HL	No	No	no		Surveillance		Asymptomatic	No	Positive	Yes	No		not done	not done	not done	not done	not done	Not Done	Not Done	Not Done	Not Done	Not Done	none	Yes	No	No	No	No	No	No	No	NO	NONE		Home isolation	home isolation	not done
73	22	Female	none	HAEM	HL	No	No	no		Surveillance		Asymptomatic	No	Positive	Yes	No		not done	not done	not done	not done	not done	Not Done	Not Done	Not Done	Not Done	Not Done	none	Yes	No	No	No	No	No	No	No	NO	NONE		Home isolation	home isolation	not done
74	24	Male	none	HAEM	HL	No	No	no		Surveillance		FEVR\ER/COUGH/SOB	No	Positive	Yes	No		not done	not done	not done	not done	not done	Not Done	Not Done	Not Done	Not Done	Not Done	none	yes	No	No	No	No	No	No	No	NO	NONE		Home isolation	home isolation	not done
75	29	Male	none	HAEM	HL	No	No	no		Surveillance		fever/cough	No	Positive	Yes	No		not done	not done	not done	not done	not done	Not Done	Not Done	Not Done	Not Done	Not Done	none	Yes	No	No	No	No	No	No	No	NO	NONE		Home isolation	home isolation	not done
76	24	Male	none	HAEM	HL	Yes	No	no		chemotherapy		fever/cough	No	Positive	No	Yes		12	7	0.15	100	2.3	200	0.9	240	0.3	100	Ground glass opacity	yes	No	No	No	No	No	No	yes	NO	ICU		No	Yes	Positive
77	24	Female	none	HAEM	ALL	Yes	No	no		chemotherapy		Asymptomatic	No	Positive	No	Yes		12	8	0.17	250	not done	500	0.8	Not Done	0.2	7	none	Yes	No	No	No	No	No	No	yes	NO	ward		yes	No	Positive
78	21	Female	none	HAEM	HL	Yes	No	no		chemotherapy	ABVD	Asymptomatic	No	Positive	Yes	No		not done	not done	not done	not done	not done	Not Done	Not Done	Not Done	Not Done	Not Done	Ground glass opacity	Yes	No	No	No	No	No	No	No	NO	NONE		Home isolation	home isolation	Positive
79	23	Male	none	HAEM	DLBCL	Yes	No	no		chemoimmunotherapy	R- ICE	FEVER/COUGH	No	Positive	No	Yes		10	3.3	0.15	140	3	600	0.7	Not Done	5	100	pulmonary infiltrates	Yes	No	Yes	No	No	No	No	No	NO	ward		No	Yes	Positive
80	22	Female	none	HAEM	HL	No	No	no		Surveillance		Asymptomatic	No	Positive	Yes	No		not done	not done	not done	not done	not done	Not Done	Not Done	Not Done	Not Done	Not Done	Consolidation	Yes	No	No	No	No	No	No	No	NO	NONE		Home isolation	home isolation	not done
81	24	Male	none	HAEM	ALL	Yes	No	no		chemotherapy	POMP	Fever	No	Positive	No	Yes		10	3.8	0.15	146	3	350	0.8	Not Done	Not Done	Not Done	None	Yes	No	No	No	No	No	No	No	NO	ward		yes	No	Positive
82	29	Female	none	HAEM	HL	No	No	no		Surveillance		Cough	No	Positive	Yes	No		9	5	0.16	200	not done	Not Done	Not Done	Not Done	Not Done	Not Done	none	Yes	No	No	No	No	No	No	No	NO	NONE		Home isolation	home isolation	not done
83	31	Male	none	HAEM	med b cell lymphoma	Yes	No	no		chemoimmunotherapy	R-EPOCH	GI symptoms	No	Positive	Yes	No		not done	not done	not done	not done	not done	Not Done	Not Done	Not Done	Not Done	Not Done	none	Yes	No	No	No	No	No	No	No	NO	NONE		Home isolation	home isolation	Negative
84	40	Female	none	HAEM	CML	Yes	No	no		TKI	imatinib	FEVER/SOB	No	Positive	Yes	No		not done	not done	not done	not done	not done	Not Done	Not Done	Not Done	Not Done	Not Done	None	Yes	No	No	No	No	No	No	No	NO	NONE		Home isolation	home isolation	not done
85	35	Male	none	HAEM	T CELL RICH B CELL LYMPHOMA	Yes	No	no		chemoimmunotherapy	R-CHOP	FEVER/SOB	No	Positive	No	Yes		10	14	0.13	130	2.7	500	1.7	500	6.8	55	None	Yes	No	No	No	No	No	No	No	NO	ward		yes	No	Positive
86	36	Male	none	HAEM	HL	No	YES	no		Surveillance		Asymptomatic	No	Positive	Yes	No		not done	not done	not done	not done	not done	Not Done	Not Done	Not Done	Not Done	Not Done	None	Yes	No	No	No	No	No	No	No	NO	NONE		Home isolation	home isolation	not done
87	36	Male	none	HAEM	T CELL RICH B CELL LYMPHOMA	Yes	No	no		radiation		GI symptoms	No	Positive	Yes	No		12	13	0.12	200	3	Not Done	Not Done	Not Done	Not Done	Not Done	none	Yes	No	No	No	No	No	No	No	NO	NONE		Home isolation	home isolation	not done
88	38	Male	none	HAEM	ALL	Yes	No	no		chemotherapy	Hyper CVAD	Cough	No	Positive	Yes	No		not done	not done	not done	not done	not done	Not Done	Not Done	Not Done	Not Done	Not Done	None	Yes	No	No	No	No	No	No	No	NO	NONE		Home isolation	home isolation	not done
89	30	Male	none	HAEM	DLBCL	No	No	no		Surveillance		FEVER/COUGH	No	Positive	Yes	No		not done	not done	not done	not done	not done	Not Done	Not Done	Not Done	Not Done	Not Done	None	Yes	No	No	No	No	No	No	No	NO	NONE		Home isolation	home isolation	not done
90	39	Male	none	HAEM	DLBCL	No	No	no		Surveillance		Cough	Yes	Positive	Yes	No		12	8	0.1	180	3.5	Not Done	Not Done	Not Done	Not Done	Not Done	none	Yes	No	No	No	No	No	No	No	NO	NONE		Home isolation	home isolation	Negative
91	42	Male	none	HAEM	CLL	Yes	No	no		chemotherapy	Bendamustine	cough	No	Positive	Yes	No		10	7.7	0.17	220	3.4	Not Done	Not Done	Not Done	Not Done	Not Done	none	Yes	No	No	No	No	No	No	No	NO	NONE		Home isolation	home isolation	not done
92	39	Female	none	HAEM	DLBCL	No	No	no		Surveillance		COUGH	No	Positive	Yes	No		not done	not done	not done	not done	not done	Not Done	Not Done	Not Done	Not Done	Not Done	None	Yes	No	No	No	No	No	No	No	NO	NONE		Home isolation	home isolation	not done
93	59	Male	DM	HAEM	CML	Yes	No	no		TKI		Asymptomatic	No	Positive	Yes	No		not done	not done	not done	not done	not done	Not Done	Not Done	Not Done	Not Done	Not Done	None	Yes	No	No	No	No	No	No	No	NO	NONE		Home isolation	home isolation	not done
94	45	Male	DM	HAEM	HCL	No	No	no		Surveillance		Fever/Cough/SOB	No	Positive	No	Yes		10	3.5	0.15	140	not done	500	0.7	Not Done	Not Done	Not Done	Ground glass opacity	Yes	No	Yes	No	No	No	Yes	Yes	NO	ICU		yes	no	Positive
95	49	Male	DM	HAEM	CML	Yes	No	no		TKI	imatinib	Cough/SOB	No	Positive	No	Yes		12	13	0.17	200	3	600	0.6	Not Done	1.6	100	pulmonary infiltrates	Yes	No	No	No	No	No	No	No	NO	ward		yes	No	Positive
96	44	Male	none	HAEM	AITL	No	No	no		Surveillance		FEVER/COUGH	No	Positive	Yes	No		not done	not done	not done	not done	not done	Not Done	Not Done	Not Done	Not Done	Not Done	NONE	Yes	No	No	No	No	No	No	No	NO	NONE		Home isolation	home isolation	not done
97	51	Male	HTN	HAEM	FL	No	No	no		OBSERVATION		FEVER/SOB	No	Positive	No	Yes		12	3.8	0.17	250	4.3	500	0.8	600	0.4	100	pulmonary infiltrates	Yes	No	No	No	No	No	yes	yes	NO	ward		yes	No	Positive
98	61	Male	none	HAEM	CLL	No	No	no		Surveillance		FEVER/SOB	No	Positive	No	Yes		9	13	0.47	110	3	400	0.8	Not Done	0.3	100	Consolidation	Yes	Yes	yes	yes	No	No	yes	No	NO	ICU		No	Yes	Positive
99	54	Female	none	HAEM	MZL	No	No	no		Surveillance		FEVER	No	Positive	Yes	No		12	3.5	0.17	200	3	Not Done	0.7	Not Done	Not Done	Not Done	None	Yes	No	No	No	No	No	No	No	NO	NONE		Home isolation	home isolation	not done
100	56	Male	DM	HAEM	CLL	No	No	no		OBSERVATION		COUGH	No	Positive	Yes	No		not done	not done	not done	not done	not done	Not Done	Not Done	Not Done	Not Done	Not Done	None	Yes	No	No	No	No	No	No	No	NO	NONE		Home isolation	home isolation	not done
101	55	Male	DM	HAEM	Burkitt lymphoma	Yes	No	no		chemoimmunotherapy	R-EPOCH	FEVER	Contact exposure	Positive	No	Yes		9	3.5	0.15	140	3	400	0.6	Not Done	0.3	100	Ground glass opacity	Yes	YES	YES	No	No	No	yes	yes	NO	ICU		No	yes	Positive
102	61	Male	HTN	HAEM	CLL	No	No	no		OBSERVATION		FEVER/COUGH	No	Positive	No	Yes		10	11	0.17	200	3	400	0.7	Not Done	0.3	58	None	Yes	No	No	No	No	No	yes	yes	NO	Ward		Yes	No	Positive
103	58	Male	none	HAEM	DLBCL	Yes	no	no		chemoimmunotherapy	R-CEOP	FEVER	No	Positive	No	Yes		10	8.9	0.18	240	3	400	1.3	300	1.8	18	pulmonary infiltrates	Yes	No	No	No	No	No	Yes	No	NO	ward		yes	No	Positive
104	61	Male	none	HAEM	HL	No	no	no		Surveillance		FEVER/SOB	No	Positive	No	Yes		11	10	0.23	200	4.4	350	0.4	487	0.9	67	pulmonary infiltrates	Yes	No	Yes	No	yes	No	yes	yes	NO	ICU		No	Yes	Positive
105	62	Male	none	HAEM	DLBCL	No	No	no		Surveillance		FEVER/SOB	No	Positive	Yes	No		not done	not done	not done	not done	not done	Not Done	Not Done	Not Done	Not Done	Not Done	None	Yes	No	No	No	No	No	No	No	NO	NONE		Home isolation	home isolation	not done
106	45	Female	none	HAEM	HL	Yes	No	no		chemotherapy	ABVD	FEVER	No	Positive	Yes	No		12	7.8	0.17	200	4.5	24	1	120	Not Done	Not Done	Ground glass opacity	Yes	No	No	No	No	No	No	No	NO	NONE		Home isolation	home isolation	Negative
107	55	Male	HTN	HAEM	MM	Yes	No	no		chemotherapy	RD	FEVER/COUGH	No	Positive	Yes	No		10	6.7	0.13	200	3	250	1	200	Not Done	Not Done	Ground glass opacity	Yes	No	No	No	No	No	No	No	NO	NONE		Home isolation	home isolation	Negative
